# Supplementary material for: Peripheral Lipid Signatures, Metabolic Dysfunction, and Pathophysiology in Schizophrenia Spectrum Disorders
Source: Metabolites. 2024 Aug 28;14(9):475. doi: 10.3390/metabo14090475 (PMC11434505; doi:10.3390/metabo14090475)
Supplement: Supplementary file 1 [file metabolites-14-00475-s001.zip]

Archive with 1 entries (1 files):
- metabolites-3141856-supplementary.pdf
